# Supplementary material for: A Methodological Review of Mixed Methods Research in Palliative and End-of-Life Care (2014–2019)
Source: Int J Environ Res Public Health. 2020 May 29;17(11):3853. doi: 10.3390/ijerph17113853 (PMC7312170; doi:10.3390/ijerph17113853)
Supplement: Supplementary file 1 [file ijerph-17-03853-s001.zip]

Archive with 10 entries (9 files):
- Supplementary Material/
- __MACOSX/._Supplementary Material
- Supplementary Material/Supplementary_Material_1.docx
- __MACOSX/Supplementary Material/._Supplementary_Material_1.docx
- Supplementary Material/Supplementary_Material_2.docx
- __MACOSX/Supplementary Material/._Supplementary_Material_2.docx
- Supplementary Material/Supplementary_Material_3.docx
- __MACOSX/Supplementary Material/._Supplementary_Material_3.docx
- Supplementary Material/Supplementary_Material_4.docx
- __MACOSX/Supplementary Material/._Supplementary_Material_4.docx
